# Supplementary material for: Modeling Techniques and Boundary Conditions in Abdominal Aortic Aneurysm Analysis: Latest Developments in Simulation and Integration of Machine Learning and Data-Driven Approaches
Source: Bioengineering (Basel). 2025 Apr 22;12(5):437. doi: 10.3390/bioengineering12050437 (PMC12108684; doi:10.3390/bioengineering12050437)
Supplement: Supplementary file 1 [file bioengineering-12-00437-s001.zip]

Archive with 1 entries (1 files):
- bioengineering-3536850-supplementary.pdf
